# Supplementary material for: Bias in random forest variable importance measures: Illustrations, sources and a solution
Source: BMC Bioinformatics. 2007 Jan 25;8:25. doi: 10.1186/1471-2105-8-25 (PMC1796903; doi:10.1186/1471-2105-8-25)
Supplement: Additional File 1 — R source code. The exemplary R source code includes all function calls and comments on all important options of the randomForest and cforest functions, that were used in the simulation studies and the application to C-to-U conversion data. Please install the latest versions of the packages randomForest and party before use. [file 1471-2105-8-25-S1.R]

####################################################################
# To start the analysis the following packages must be loaded.     #
# (Please install the latest versions of the packages before use.) #
####################################################################

require("randomForest")

require("party")

##################################################################
# Prepare the data set:                                          #
##################################################################

# Download the data:

arabidopsis_url <- "http://www.biomedcentral.com/content/supplementary/1471-2105-5-132-S1.txt"

arabidopsis <- read.table(arabidopsis_url, header = TRUE,
                          sep = " ", na.string = "X")

# Remove cases with missing values and variables without variation:

arabidopsis <- subset(arabidopsis, complete.cases(arabidopsis))

arabidopsis <- arabidopsis[, !(names(arabidopsis) %in% c("X0", "loc"))]


##################################################################
#                                                                #
#                       randomForest                             #
#                                                                #
##################################################################

# Function call to create a random forest:

# With replacement:

my_randomForest <- randomForest(edit ~ ., data = arabidopsis,
                                importance = TRUE, ntree = 50,
                                mtry = 3, replace = TRUE)

# Without replacement:

my_randomForest <- randomForest(edit ~ ., data = arabidopsis,
                                importance = TRUE, ntree = 50,
                                mtry = 3, replace = FALSE)

###################################################################
# Options:                                                        #
#                                                                 #
# importance = TRUE                                               #
# calculate the variable importance                               #
#                                                                 #
# ntree = 50                                                      #
# number of individual classification trees grown                 #
# in the random forest                                            #
#                                                                 #
# mtry = 3                                                        #
# size of the random subset of predictor variables provided as    #
# splitting variables in each split of each classification tree   #
#                                                                 #
# replace = TRUE                                                  #
# bootstrap samples are drawn with replacement (default)          #
#                                                                 #
# if replace = FALSE                                              #
# subsamples of size .632*n are drawn without replacement         #
###################################################################

# Function call to return variable importance:

# Scaled:

my_varimp <- importance(my_randomForest, scale=TRUE)[,3]

# Unscaled:

my_varimp <- importance(my_randomForest, scale=FALSE)[,3]

###################################################################
# Options:                                                        #
#                                                                 #
# scale = TRUE                                                    #
# return scaled measure incorporating standard error (default)    #
#                                                                 #
# Note that the scaled importance depends on the ntree argument   #
# and therefore its magnitude should not be interpreted.          #
#                                                                 #
#                                                                 #
# Usage:                                                          #
#                                                                 #
# Elements importance()[,1] and importance()[,2] return separate  #
# variable importance measures for the two response classes.      #
#                                                                 #
# importance()[,4] returns the overall improvement in the         #
# ``Gini gain'' splitting criterion.                              #
#                                                                 #
# Note that the ``Gini gain'' splitting criterion is strongly     #
# biased in favor of predictor variables with a high number of    #
# categories!                                                     #
###################################################################


##################################################################
#                                                                #
#                         cforest                                #
#                                                                #
##################################################################

# Function call to create a random forest:

# With replacement:

my_cforest_control <- cforest_control(teststat = "quad",
    testtype = "Univ", mincriterion = 0, ntree = 50, mtry = 3,
    replace = TRUE)

my_cforest <- cforest(edit ~ ., data = arabidopsis,
                      controls = my_cforest_control)

# Without replacement:

my_cforest_control <- cforest_control(teststat = "quad",
    testtype = "Univ", mincriterion = 0, ntree = 50, mtry = 3,
    replace = FALSE)

my_cforest <- cforest(edit ~ ., data = arabidopsis,
                      controls = my_cforest_control)


##################################################################
# Options:                                                       #
#                                                                #
# teststat = "quad"                                              #
# type of the test statistic is quadratic                        #
#                                                                #
# testtype = "Univ"                                              #
# computation of the distribution of the test statistic, where   #
# the default values for teststat and testtype produce results   #
# more similar to randomForest                                   #
#                                                                #
# mincriterion = 0                                               #
# the threshold criterion value, that must be exceeded for       #
# splitting, is set to zero to guarantee that a split is         #
# conducted in each tree                                         #
#                                                                #
# ntree = 50                                                     #
# same as in randomForest                                        #
#                                                                #
# mtry = 3                                                       #
# same as in randomForest                                        #
#                                                                #
# replace = TRUE                                                 #
# same as in randomForest                                        #
##################################################################

# Function call to return variable importance:

varimp_cforest <-  varimp(my_cforest)

# Scaled:

varimp_cforest_scaled <- varimp_cforest[,1]/varimp_cforest[,2]

# Unscaled:

varimp_cforest_unscaled <- varimp_cforest[,1]
